# Supplementary material for: ORTI: An Open-Access Repository of Transcriptional Interactions for Interrogating Mammalian Gene Expression Data
Source: PLoS One. 2016 Oct 10;11(10):e0164535. doi: 10.1371/journal.pone.0164535 (PMC5056720; doi:10.1371/journal.pone.0164535)
Supplement: S1 File — (XLSX) [file pone.0164535.s001.xlsx]

## Sheet: AR-Kernel genes
Gene Symbol	Entrez ID	Gene Description
AVP	551	arginine vasopressin
C1orf116	79098	chromosome 1 open reading frame 116
CA3	761	carbonic anhydrase III, muscle specific
CAV1	857	caveolin 1, caveolae protein, 22kDa
CDC6	990	cell division cycle 6 homolog (S. cerevisiae)
CDH2	1000	cadherin 2, type 1, N-cadherin (neuronal)
CFLAR	8837	CASP8 and FADD-like apoptosis regulator
CGA	1081	glycoprotein hormones, alpha polypeptide
CRISP1	167	cysteine-rich secretory protein 1
CRISP3	10321	cysteine-rich secretory protein 3
DBI	1622	diazepam binding inhibitor (GABA receptor modulator, acyl-CoA binding protein)
F9	2158	coagulation factor IX
FKBP5	2289	FK506 binding protein 5
IGF1	3479	insulin-like growth factor 1 (somatomedin C)
IGFBP5	3488	insulin-like growth factor binding protein 5
KLK2	3817	kallikrein-related peptidase 2
KLK3	354	kallikrein-related peptidase 3
LHB	3972	luteinizing hormone beta polypeptide
PFKFB1	5207	6-phosphofructo-2-kinase/fructose-2,6-biphosphatase 1
PGC	5225	progastricsin (pepsinogen C)
PMEPA1		prostate transmembrane protein, androgen induced 1
RARA	5914	retinoic acid receptor, alpha
RUNX2	860	runt-related transcription factor 2
SCAP	22937	SREBF chaperone
SCGB1D2	10647	secretoglobin, family 1D, member 2
SCGB2A2	4250	secretoglobin, family 2A, member 2
SCNN1A	6337	sodium channel, nonvoltage-gated 1 alpha
SLC22A2	6582	solute carrier family 22 (organic cation transporter), member 2
SORD	6652	sorbitol dehydrogenase
SRD5A2	6716	steroid-5-alpha-reductase, alpha polypeptide 2 (3-oxo-5 alpha-steroid delta 4-dehydrogenase alpha 2)

## Sheet: AR-DE genes with KSC p-val<.05
Gene Symbol	Entrez ID	Gene Description
ABHD2	11057	Abhydrolase domain containing 2
ACAD8	27034	Acyl-Coenzyme A dehydrogenase family, member 8
ACOX3	8310	Acyl-Coenzyme A oxidase 3, pristanoyl
ACSL3	2181	Acyl-CoA synthetase long-chain family member 3
ACSM1	116285	Acyl-CoA synthetase medium-chain family member 1
AGR2	10551	Anterior gradient homolog 2 (Xenopus laevis)
AKAP12	9590	A kinase (PRKA) anchor protein (gravin) 12
ANKZF1	55139	Ankyrin repeat and zinc finger domain containing 1
APPBP2	10513	Amyloid beta precursor protein (cytoplasmic tail) binding protein 2
AQP3	360	Aquaporin 3 (Gill blood group)
ARSD	414	Arylsulfatase D
ATAD2	29028	ATPase family, AAA domain containing 2
BICD2	23299	Bicaudal D homolog 2 (Drosophila)
C1orf113	79729	Chromosome 1 open reading frame 113
CAMKK2	10645	Calcium/calmodulin-dependent protein kinase kinase 2, beta
CBLL1	79872	Cas-Br-M (murine) ecotropic retroviral transforming sequence-like 1
CD40	958	CD40 molecule, TNF receptor superfamily member 5
CDC25A	993	Cell division cycle 25 homolog A (S. pombe)
CDK3	1018	Cyclin-dependent kinase 3
CDKL2	8999	Cyclin-dependent kinase-like 2 (CDC2-related kinase)
CENPN	55839	Centromere protein N
CGA	1081	Glycoprotein hormones, alpha polypeptide
CHST2	9435	Carbohydrate (N-acetylglucosamine-6-O) sulfotransferase 2
CLDN8	9073	Claudin 8
CNR1	1268	Cannabinoid receptor 1 (brain)
CTNNA2	1496	Catenin (cadherin-associated protein), alpha 2
CYB5A	1528	Cytochrome b5 type A (microsomal)
CYTH1	9267	Cytohesin 1
DAPK1	1612	Death-associated protein kinase 1
DBI	1622	Diazepam binding inhibitor (GABA receptor modulator, acyl-Coenzyme A binding protein)
DFNB31	25861	Deafness, autosomal recessive 31
DLX2	1746	Distal-less homeobox 2
DNAJB9	4189	DnaJ (Hsp40) homolog, subfamily B, member 9
EAF2	55840	ELL associated factor 2
EPN2	22905	Epsin 2
FADS1	3992	Fatty acid desaturase 1
FADS2	9415	Fatty acid desaturase 2
FBXW2	26190	F-box and WD repeat domain containing 2
FGF17	8822	Fibroblast growth factor 17
FGFR3	2261	Fibroblast growth factor receptor 3 (achondroplasia, thanatophoric dwarfism)
FKBP5	2289	FK506 binding protein 5
FMO5	2330	Flavin containing monooxygenase 5
FZD5	7855	Frizzled homolog 5 (Drosophila)
GLB1L2	89944	Galactosidase, Beta 1-Like 2
GNAL	2774	Guanine nucleotide binding protein (G protein), alpha activating activity polypeptide, olfactory type
GNMT	27232	Glycine N-methyltransferase
HIST2H2BE	8349	Histone cluster 2, H2be
HMGCS1	3157	3-hydroxy-3-methylglutaryl-Coenzyme A synthase 1 (soluble)
HMGXB3	22993	HMG Box Domain Containing 3
HPGD	3248	Hydroxyprostaglandin dehydrogenase 15-(NAD)
HSPA2	3306	Heat shock 70kDa protein 2
HYDIN	54768	Hydrocephalus inducing homolog (mouse)
IDI1	3422	Isopentenyl-diphosphate delta isomerase 1
IGF1	3479	Insulin-like growth factor 1 (somatomedin C)
IGF1R	3480	Insulin-like growth factor 1 receptor
INPP4B	8821	Inositol polyphosphate-4-phosphatase, type II, 105kDa
INSIG1	3638	Insulin induced gene 1
KCNMA1	3778	Potassium large conductance calcium-activated channel, subfamily M, alpha member 1
KCTD3	51133	Potassium channel tetramerisation domain containing 3
KLHL36	79786	Kelch-Like Family Member 36
KLK15	55554	Kallikrein-related peptidase 15
KLK2	3817	Kallikrein-related peptidase 2
KLK3	354	Kallikrein-related peptidase 3
KRT8	3856	Keratin 8
LAT2	7462	Linker for activation of T cells family, member 2
LDLR	3949	Low density lipoprotein receptor (familial hypercholesterolemia)
LIFR	3977	Leukemia inhibitory factor receptor alpha
LOC81691	81691	Exonuclease NEF-sp
LPAR3	23566	Lysophosphatidic Acid Receptor 3
LRCH4	4034	Leucine-rich repeats and calponin homology (CH) domain containing 4
LRRFIP2	9209	Leucine rich repeat (in FLII) interacting protein 2
MAK	4117	Male germ cell-associated kinase
MBOAT2	129642	Membrane bound O-acyltransferase domain containing 2
MERTK	10461	C-mer proto-oncogene tyrosine kinase
MICAL1	64780	Microtubule associated monoxygenase, calponin and LIM domain containing 1
MLPH	79083	Melanophilin
MME	4311	Membrane metallo-endopeptidase
MPHOSPH9	10198	M-phase phosphoprotein 9
MT1F	4494	Metallothionein 1F
MTMR2	8898	Myotubularin related protein 2
MYBPC1	4604	Myosin binding protein C, slow type
NAT1	9	N-acetyltransferase 1 (arylamine N-acetyltransferase)
NBL1	4681	Neuroblastoma, suppression of tumorigenicity 1
NCAPD3	23310	Non-SMC condensin II complex, subunit D3
NDRG1	10397	N-myc downstream regulated gene 1
NFIB	4781	Nuclear factor I/B
NKX3-1	4824	NK3 homeobox 1
NNMT	4837	Nicotinamide N-methyltransferase
NR2F6	2063	Nuclear receptor subfamily 2, group F, member 6
OAZ3	51686	Ornithine decarboxylase antizyme 3
ORM1	5004	Orosomucoid 1
PACS1	55690	Phosphofurin acidic cluster sorting protein 1
PAK1IP1	55003	PAK1 interacting protein 1
PART1	25859	Prostate androgen-regulated transcript 1
PCTP	58488	Phosphatidylcholine transfer protein
PDLIM5	10611	PDZ and LIM domain 5
PDZRN3	23024	PDZ domain containing RING finger 3
PER1	5187	Period homolog 1 (Drosophila)
PGC	5225	Progastricsin (pepsinogen C)
PICALM	8301	Phosphatidylinositol binding clathrin assembly protein
PLA2G5	5322	Phospholipase A2, group V
PMEPA1	56937	Prostate Transmembrane Protein, Androgen Induced 1
PMS2L2	5380	Postmeiotic segregation increased 2-like 2
PTGER4	5734	Prostaglandin E receptor 4 (subtype EP4)
PTPRM	5797	Protein tyrosine phosphatase, receptor type, M
PTPRN2	5799	Protein tyrosine phosphatase, receptor type, N polypeptide 2
RAB27A	5873	RAB27A, member RAS oncogene family
RAB3B	5865	RAB3B, member RAS oncogene family
RAB4A	5867	RAB4A, member RAS oncogene family
RAD54B	25788	RAD54 homolog B (S. cerevisiae)
RALY	22913	RNA binding protein, autoantigenic (hnRNP-associated with lethal yellow homolog (mouse))
SAR1A	56681	SAR1 gene homolog A (S. cerevisiae)
SCAP	22937	SREBF chaperone
SCD	6319	Stearoyl-CoA desaturase (delta-9-desaturase)
SEC24D	9871	SEC24 related gene family, member D (S. cerevisiae)
SGK1	6446	Serum/Glucocorticoid Regulated Kinase 1
SLC15A2	6565	Solute carrier family 15 (H+/peptide transporter), member 2
SLC16A6	9120	Solute carrier family 16, member 6 (monocarboxylic acid transporter 7)
SLC26A3	1811	Solute carrier family 26, member 3
SLC2A3	6515	Solute carrier family 2 (facilitated glucose transporter), member 3
SLC6A3	6531	Solute carrier family 6 (neurotransmitter transporter, dopamine), member 3
SNAI2	6591	Snail homolog 2 (Drosophila)
SOCS2	8835	Suppressor of cytokine signaling 2
SORD	6652	Sorbitol dehydrogenase
SPATA2	9825	Spermatogenesis associated 2
SPDEF	25803	SAM pointed domain containing ets transcription factor
STEAP4	79689	STEAP family member 4
STK17B	9262	Serine/threonine kinase 17b
STK39	27347	Serine threonine kinase 39 (STE20/SPS1 homolog, yeast)
TARP	445347	TCR gamma alternate reading frame protein
TIPARP	25976	TCDD-inducible poly(ADP-ribose) polymerase
TMPRSS2	7113	Transmembrane protease, serine 2
TNFAIP3	7128	Tumor necrosis factor, alpha-induced protein 3
TNFRSF10B	8795	Tumor necrosis factor receptor superfamily, member 10b
TPD52	7163	Tumor protein D52
TRIM36	55521	Tripartite motif-containing 36
TRIM48	79097	Tripartite motif-containing 48
TUBA3D	113457	Tubulin, alpha 3d
UAP1	6675	UDP-N-acteylglucosamine pyrophosphorylase 1
VLDLR	7436	Very low density lipoprotein receptor
WDYHV1	55093	WDYHV Motif Containing 1
WIPF1	7456	WAS/WASL interacting protein family, member 1
WIPI1	55062	WD repeat domain, phosphoinositide interacting 1
WWC1	23286	WW and C2 domain containing 1
ZBTB10	65986	Zinc finger and BTB domain containing 10
ZBTB44	29068	Zinc finger and BTB domain containing 44

## Sheet: SEREBF1-Kernel genes
Gene Symbol	Entrez ID	Gene Description
ACLY	47	ATP citrate lyase
FADS1	3992	Fatty acid desaturase 1
FDPS	2224	Farnesyl diphosphate synthase (farnesyl pyrophosphate synthetase, dimethylallyltranstransferase, geranyltranstransferase)
G6PD	2539	Glucose-6-phosphate dehydrogenase
HMOX1	3162	Heme oxygenase (decycling) 1
ME1	4199	Malic enzyme 1, NADP(+)-dependent, cytosolic
PCYT2	5833	Phosphate cytidylyltransferase 2, ethanolamine
PIK3R3	8503	Phosphoinositide-3-kinase, regulatory subunit 3 (p55, gamma)
SCD	6319	Stearoyl-CoA desaturase (delta-9-desaturase)
STAR	6770	Steroidogenic acute regulatory protein
THRSP	7069	Thyroid hormone responsive (SPOT14 homolog, rat)

## Sheet: SREBF1- DE genes with p-val<.05
Gene Symbol	Entrez ID	Gene Description
ACYP2	98	Acylphosphatase 2, muscle type
AFG3L2	10939	AFG3 ATPase family gene 3-like 2 (yeast)
APOC1	341	Apolipoprotein C-I
BRD2	6046	Bromodomain containing 2
CAST	831	Calpastatin
CCL26	10344	Chemokine (C-C motif) ligand 26
CCNG1	900	Cyclin G1
CHST1	8534	Carbohydrate (keratan sulfate Gal-6) sulfotransferase 1
CLIC3	9022	Chloride intracellular channel 3
DAB2IP	153090	DAB2 interacting protein
DCI	1632	Dodecenoyl-Coenzyme A delta isomerase (3,2 trans-enoyl-Coenzyme A isomerase)
DLAT	1737	Dihydrolipoamide S-acetyltransferase (E2 component of pyruvate dehydrogenase complex)
FOXD1	2297	Forkhead box D1
GALNTL1	57452	UDP-N-acetyl-alpha-D-galactosamine:polypeptide N-acetylgalactosaminyltransferase-like 1
HIST1H2BG	8339	Histone cluster 1, H2bg
HYAL3	8372	Hyaluronoglucosaminidase 3
ITIH1	3697	Inter-alpha (globulin) inhibitor H1
KIAA1539	80256	KIAA1539
LSS	4047	Lanosterol synthase (2,3-oxidosqualene-lanosterol cyclase)
MEF2C	4208	Myocyte enhancer factor 2C
MICB	4277	MHC class I polypeptide-related sequence B
MOSPD2	158747	Motile sperm domain containing 2
MRPS2	51116	Mitochondrial ribosomal protein S2
MVD	4597	Mevalonate (diphospho) decarboxylase
MYBPC2	4606	Myosin binding protein C, fast type
NANS	54187	N-acetylneuraminic acid synthase (sialic acid synthase)
NAP1L5	266812	Nucleosome assembly protein 1-like 5
NINJ1	4814	Ninjurin 1
NUP214	8021	Nucleoporin 214kDa
PAICS	10606	Phosphoribosylaminoimidazole carboxylase, phosphoribosylaminoimidazole succinocarboxamide synthetase
PCDH21	92211	Protocadherin 21
PCSK9	255738	Proprotein convertase subtilisin/kexin type 9
PFKFB4	5210	6-phosphofructo-2-kinase/fructose-2,6-biphosphatase 4
PHLDA2	7262	Pleckstrin homology-like domain, family A, member 2
PLTP	5360	Phospholipid transfer protein
RCOR2	283248	REST corepressor 2
RIT1	6016	Ras-like without CAAX 1
SCHIP1	29970	Schwannomin interacting protein 1
SEC61A2	55176	Sec61 alpha 2 subunit (S. cerevisiae)
SLC2A6	11182	Solute carrier family 2 (facilitated glucose transporter), member 6
SPAG4	6676	Sperm associated antigen 4
ST7	7982	Suppression of tumorigenicity 7
STARD4	134429	StAR-related lipid transfer (START) domain containing 4
TAF12	6883	TAF12 RNA polymerase II, TATA box binding protein (TBP)-associated factor, 20kDa
TESK2	10420	Testis-specific kinase 2
TF	7018	Transferrin
TLE1	7088	Transducin-like enhancer of split 1 (E(sp1) homolog, Drosophila)
TREX1	11277	Three prime repair exonuclease 1
TST	7263	Thiosulfate sulfurtransferase (rhodanese)
UBTD1	80019	Ubiquitin domain containing 1
ZFP28	140612	Zinc finger protein 28 homolog (mouse)
